# Supplementary material for: Frame-based stereotactic biopsies using an intraoperative MR-scanner are as safe and effective as conventional stereotactic procedures
Source: PLoS One. 2018 Oct 23;13(10):e0205772. doi: 10.1371/journal.pone.0205772 (PMC6198960; doi:10.1371/journal.pone.0205772)
Supplement: S2 File — (CSV) [file pone.0205772.s006.csv]

SEX	AGE	SURGEON	STXIMAGING	ASASCORE	FUSIONMRI	FUSIONPET	MRSPREOP	MRSPOSTOP	MNIHSSPREOP	MNIHSSPOSTOP	WHOGRADE	SPECIMENS	CONTROLIMAGE	OUTCOME	BLEEDING	BLOODVOL	HISTOINTRAOP	RINGTIME	OPTIME	TARGET	LOCATION
0	53	1	0	ASAIII	no	no	2	2	7	7	NA	19	yes	NO DEFICIT	yes	1	no	90	24	Diencephalon	rechts
0	68	0	0	ASAIII	no	no	1	1	3	3	4.0	15	yes	NO DEFICIT	no		no	105	30	Okzipitallappen	links
1	35	0	0	ASAI	no	no	0	0	0	0	NA	22	no	NO DEFICIT	no		yes	115	30	Temporallappen	links
1	31	0	0	ASAI	no	no	1	1	2	2	3.0	18	no	NO DEFICIT	no		yes	175	35	Pons	rechts
0	16	0	0	ASAII	no	no	0	0	0	0	1.0	11	no	NO DEFICIT	no		no	185	40	Diencephalon	rechts
1	31	0	0	ASAII	no	no	0	0	0	0	3.0	23	no	NO DEFICIT	no		no	175	50	Frontallappen	links
0	50	2	0	ASAII	no	no	2	2	5	5	4.0	17	no	NO DEFICIT	no		no	215	53	Frontallappen	links
0	79	4	0	ASAIII	no	no	4	4	6	6	4.0	12	yes	NO DEFICIT	no		no	127	29	Frontallappen	links
0	66	0	0	ASAIII	no	no	0	6	0	5	4.0	8	yes	DEATH	yes	10	no	100	25	Frontallappen	rechts
1	75	0	0	ASAIII	no	no	3	3	5	7	NA	12	yes	MINOR DEFICIT	no		no	105	15	Frontallappen	links
1	2	0	0	ASAIII	no	no	0	6	0	0	4.0	12	yes	DEATH	yes	11	no	90	40	Pons	links
1	78	0	0	ASAIV	no	no	2	2	6	6	4.0	18	yes	NO DEFICIT	no		no	130	30	Stammganglien	rechts
0	33	0	0	ASAIII	no	no	0	0	0	0	NA	26	no	NO DEFICIT	no		no	145	40	Okzipitallappen	links
0	44	1	0	ASAII	no	no	1	1	1	1	3.0	14	no	NO DEFICIT	no		no	100	25	Temporallappen	links
1	37	4	0	ASAII	no	no	0	0	0	0	4.0	16	yes	NO DEFICIT	no		no	115	30	Cerebellum	rechts
0	57	0	0	ASAII	no	no	0	0	0	0	4.0	12	no	NO DEFICIT	no		no	135	30	Okzipitallappen	links
1	65	0	0	ASAII	no	no	1	1	1	1	NA	15	no	NO DEFICIT	no		no	120	25	Okzipitallappen	links
1	61	0	0	ASAII	no	no	0	0	0	0	4.0	17	no	NO DEFICIT	no		no	106	29	Stammganglien	rechts
0	73	0	0	ASAIII	no	no	3	3	7	7	3.0	16	yes	NO DEFICIT	no		no	80	20	Diencephalon	rechts
0	21	0	0	ASAII	no	yes	0	0	0	0	3.0	17	yes	NO DEFICIT	no		no	195	43	Temporallappen	rechts
0	49	0	0	ASAIII	no	no	1	1	2	2	NA	19	no	NO DEFICIT	no		no	90	35	Frontallappen	rechts
0	68	1	0	ASAIII	no	no	3	3	8	8	NA	16	no	NO DEFICIT	no		no	95	20	Parietallappen	rechts
0	38	1	0	ASAI	no	no	0	0	0	0	2.0	22	no	NO DEFICIT	no		no	115	25	Stammganglien	links
1	56	1	0	ASAIII	no	no	2	3	4	6	4.0	15	yes	MAJOR DEFICIT	no		no	130	25	Stammganglien	links
1	72	2	0	ASAII	no	no	2	2	4	4	4.0	13	no	NO DEFICIT	no		no	175	35	Cerebellum	links
0	71	0	0	ASAIII	no	no	0	0	0	0	4.0	11	no	NO DEFICIT	no		no	98	17	Temporallappen	rechts
1	67	0	0	ASAIII	no	no	0	0	0	0	NA	14	no	NO DEFICIT	no		no	155	30	Temporallappen	rechts
1	63	1	0	ASAIII	no	no	2	2	4	4	NA	15	no	NO DEFICIT	no		no	160	30	Stammganglien	links
1	61	1	0	ASAIII	no	no	0	0	0	0	2.0	19	no	NO DEFICIT	no		no	115	30	Frontallappen	links
0	48	0	0	ASAII	no	no	0	0	0	0	4.0	13	no	NO DEFICIT	no		no	150	35	Frontallappen	links
0	30	0	0	ASAII	no	no	0	0	0	0	4.0	25	no	NO DEFICIT	no		no	165	100	Okzipitallappen	links
0	62	1	0	ASAII	no	no	0	0	0	0	4.0	15	no	NO DEFICIT	no		no	45	30	Frontallappen	links
1	31	0	0	ASAIII	no	no	1	1	2	2	3.0	19	no	NO DEFICIT	no		no	75	25	Frontallappen	links
0	37	0	0	ASAII	no	no	0	0	0	0	4.0	9	no	NO DEFICIT	no		no	75	45	Cerebellum	rechts
1	76	0	0	ASAII	no	no	0	0	0	0	NA	11	yes	NO DEFICIT	no		no	95	30	Okzipitallappen	links
1	73	2	0	ASAIII	no	no	2	2	3	3	4.0	16	no	NO DEFICIT	no		no	150	30	Frontallappen	rechts
0	62	0	0	ASAIII	no	no	0	0	0	0	4.0	19	no	NO DEFICIT	no		no	130	25	Okzipitallappen	links
0	59	4	0	ASAII	no	no	0	0	0	0	4.0	15	no	NO DEFICIT	no		no	125	27	Temporallappen	rechts
0	78	1	0	ASAIII	no	no	0	0	0	0	NA	14	yes	NO DEFICIT	yes	12	no	115	40	Frontallappen	rechts
0	33	0	0	ASAII	no	no	0	0	0	0	2.0	14	no	NO DEFICIT	no		no	85	20	Okzipitallappen	rechts
1	33	0	0	ASAI	no	no	2	2	5	5	3.0	26	no	NO DEFICIT	no		no	150	40	Cerebellum	links
0	32	1	0	ASAII	no	no	1	1	2	4	2.0	18	no	MINOR DEFICIT	no		no	115	30	Frontallappen	links
1	56	1	0	ASAII	no	no	0	0	0	0	4.0	14	no	NO DEFICIT	no		no	105	30	Stammganglien	rechts
0	4	0	0	ASAIII	no	no	2	2	5	5	3.0	8	no	NO DEFICIT	no		no	95	43	Pons	rechts
0	66	1	0	ASAII	no	no	0	0	0	0	NA	17	no	NO DEFICIT	no		no	140	30	Stammganglien	links
1	34	0	0	ASAII	no	no	0	0	0	0	NA	11	no	NO DEFICIT	no		no	70	60	Temporallappen	links
0	66	2	0	ASAII	no	no	2	2	4	4	4.0	16	yes	NO DEFICIT	no		no	100	50	Frontallappen	links
1	68	1	0	ASAII	no	no	1	1	2	2	4.0	19	yes	NO DEFICIT	no		no	185	35	Okzipitallappen	rechts
0	71	1	0	ASAII	no	no	0	0	0	0	2.0	24	no	NO DEFICIT	no		no	120	35	Temporallappen	rechts
0	9	0	0	ASAII	no	no	0	0	0	0	4.0	12	no	NO DEFICIT	no		no	100	20	Stammganglien	links
0	65	0	0	ASAII	no	no	3	3	6	6	4.0	15	no	NO DEFICIT	no		no	105	30	Frontallappen	rechts
1	32	0	0	ASAII	no	no	0	0	0	0	NA	20	no	NO DEFICIT	no		no	160	35	Frontallappen	rechts
0	49	1	0	ASAIII	no	no	3	3	10	10	4.0	29	yes	NO DEFICIT	no		no	135	25	Frontallappen	rechts
1	61	1	0	ASAIV	no	no	4	4	8	8	NA	23	no	NO DEFICIT	no		no	155	30	Diencephalon	links
0	33	0	0	ASAIII	no	no	1	1	2	2	4.0	16	yes	NO DEFICIT	no		no	110	30	Frontallappen	rechts
0	38	1	0	ASAIII	no	no	3	3	4	4	NA	14	no	NO DEFICIT	no		no	110	40	Stammganglien	rechts
0	43	0	0	ASAII	no	no	0	0	0	0	NA	12	no	NO DEFICIT	no		no	130	35	Cerebellum	rechts
1	49	3	0	ASAII	no	no	0	0	0	0	2.0	11	no	NO DEFICIT	no		no	110	18	Okzipitallappen	links
1	56	3	0	ASAIV	no	no	0	0	0	0	NA	11	yes	NO DEFICIT	no		no	190	25	Frontallappen	rechts
1	62	0	0	ASAIII	no	no	4	4	8	8	4.0	19	yes	NO DEFICIT	no		yes	120	40	Diencephalon	links
1	22	0	0	ASAII	no	no	0	0	0	0	4.0	16	no	NO DEFICIT	no		no	125	49	Frontallappen	links
0	67	0	0	ASAII	no	no	1	1	2	2	3.0	14	no	NO DEFICIT	no		no	130	40	Temporallappen	links
1	25	0	0	ASAI	no	no	1	1	2	2	NA	13	yes	NO DEFICIT	no		no	100	31	MedullaOblongata	rechts
0	73	1	0	ASAIII	no	no	0	0	0	0	3.0	21	no	NO DEFICIT	no		no	170	30	Frontallappen	rechts
1	45	1	0	ASAII	no	no	0	0	0	0	NA	20	no	NO DEFICIT	no		no	165	30	Frontallappen	rechts
0	65	0	0	ASAII	no	no	1	1	2	2	4.0	10	no	NO DEFICIT	no		no	90	20	Okzipitallappen	links
0	42	1	0	ASAII	no	no	0	0	0	0	NA	21	no	NO DEFICIT	no		no	90	35	Frontallappen	rechts
1	55	0	0	ASAII	no	no	0	0	0	0	4.0	13	no	NO DEFICIT	no		no	130	33	Frontallappen	rechts
1	69	0	0	ASAII	no	no	0	0	0	0	4.0	9	no	NO DEFICIT	no		no	120	20	Okzipitallappen	rechts
0	59	4	0	ASAII	no	no	2	2	5	5	4.0	14	yes	NO DEFICIT	no		no	90	30	Frontallappen	rechts
1	62	1	0	ASAIII	no	no	0	4	0	8	NA	16	yes	MAJOR DEFICIT	yes	1	no	120	35	Stammganglien	links
1	40	0	0	ASAII	no	no	0	0	5	5	4.0	11	yes	NO DEFICIT	yes	1	no	75	25	Diencephalon	rechts
1	2	1	0	ASAI	yes	no	0	0	0	0	2.0	22	no	NO DEFICIT	no		no	215	64	Cerebellum	rechts
1	62	0	0	ASAII	no	no	2	2	5	5	NA	18	no	NO DEFICIT	no		yes	135	35	Frontallappen	rechts
0	25	0	0	ASAII	no	no	0	0	0	0	2.0	21	no	NO DEFICIT	no		no	90	25	Frontallappen	links
0	63	1	0	ASAII	no	no	0	0	0	0	4.0	17	no	NO DEFICIT	no		no	125	25	Temporallappen	links
1	78	2	0	ASAII	no	no	0	0	0	0	NA	10	yes	NO DEFICIT	no		no	143	36	Diencephalon	rechts
0	13	0	0	ASAIII	no	no	0	0	0	0	NA	12	no	NO DEFICIT	no		no	165	10	Frontallappen	links
1	16	0	0	ASAIII	no	no	0	0	0	0	1.0	19	no	NO DEFICIT	no		no	140	40	Temporallappen	links
0	52	0	0	ASAII	no	no	0	0	0	0	4.0	14	no	NO DEFICIT	no		no	101	20	Frontallappen	rechts
1	4	0	0	ASAII	no	no	4	4	9	9	1.0	22	no	NO DEFICIT	no		yes	130	35	Mesencephalon	rechts
0	57	0	0	ASAII	no	no	0	0	0	0	4.0	16	no	NO DEFICIT	no		no	105	41	Temporallappen	rechts
0	49	0	0	ASAIII	no	no	2	2	5	5	1.0	16	no	NO DEFICIT	no		no	85	25	Stammganglien	links
1	81	0	0	ASAII	no	no	0	0	0	0	4.0	21	no	NO DEFICIT	no		no	75	15	Okzipitallappen	links
0	69	1	0	ASAII	no	no	0	0	0	0	4.0	25	no	NO DEFICIT	no		no	135	40	Diencephalon	links
1	74	1	0	ASAII	no	no	2	3	3	6	4.0	16	yes	MAJOR DEFICIT	no		no	110	10	Stammganglien	links
0	82	0	0	ASAIII	no	no	0	0	0	0	3.0	15	no	NO DEFICIT	no		no	125	55	Cerebellum	rechts
1	52	1	0	ASAII	no	no	0	0	0	0	1.0	12	no	NO DEFICIT	no		no	90	30	Insel	rechts
0	80	1	0	ASAIII	no	no	2	2	3	3	NA	17	no	NO DEFICIT	no		no	105	20	Frontallappen	links
0	64	0	0	ASAII	no	no	0	0	0	0	NA	28	no	NO DEFICIT	no		no	100	35	Frontallappen	links
0	64	0	0	ASAIII	no	no	2	2	3	3	4.0	19	yes	NO DEFICIT	no		no	110	15	Temporallappen	links
1	69	1	0	ASAIII	no	no	0	0	0	0	NA	16	no	NO DEFICIT	no		no	120	25	Okzipitallappen	rechts
0	22	0	0	ASAII	no	no	0	0	0	0	1.0	12	no	NO DEFICIT	no		no	85	23	Diencephalon	rechts
0	61	0	0	ASAII	no	no	3	3	6	6	4.0	17	no	NO DEFICIT	no		no	90	30	Parietallappen	links
1	45	0	0	ASAII	no	no	1	1	2	2	4.0	16	no	NO DEFICIT	no		no	105	25	Diencephalon	links
0	74	0	0	ASAIII	no	no	2	2	4	4	NA	12	no	NO DEFICIT	no		no	80	45	Cerebellum	rechts
0	53	0	0	ASAII	no	no	1	1	2	2	3.0	16	no	NO DEFICIT	no		no	90	40	Temporallappen	links
0	65	0	0	ASAIII	no	no	0	0	0	0	3.0	15	no	NO DEFICIT	no		no	130	25	Temporallappen	links
0	84	4	0	ASAII	no	no	3	3	5	5	4.0	20	no	NO DEFICIT	no		no	160	35	Parietallappen	rechts
1	40	1	0	ASAII	no	no	0	0	0	0	3.0	12	no	NO DEFICIT	no		no	165	25	Parietallappen	links
1	34	1	0	ASAII	no	no	0	0	0	0	NA	11	no	NO DEFICIT	no		no	95	20	Temporallappen	links
1	54	2	0	ASAI	no	no	0	0	0	0	NA	15	no	NO DEFICIT	no		no	185	40	Temporallappen	rechts
0	21	0	0	ASAII	no	no	1	1	2	2	4.0	17	no	NO DEFICIT	no		no	55	25	Cerebellum	rechts
1	76	0	0	ASAII	no	no	2	2	4	4	4.0	11	yes	NO DEFICIT	no		no	94	54	Diencephalon	links
0	56	0	0	ASAII	no	yes	0	1	0	3	4.0	14	yes	MAJOR DEFICIT	yes	30	no	185	45	Temporallappen	links
0	59	0	0	ASAI	no	no	1	1	2	2	4.0	12	no	NO DEFICIT	no		no	210	65	Okzipitallappen	links
1	46	0	0	ASAII	no	no	0	0	0	0	2.0	25	no	NO DEFICIT	no		no	160	35	Temporallappen	rechts
1	40	0	0	ASAI	no	no	1	1	2	2	3.0	15	no	NO DEFICIT	no		yes	180	30	Pons	links
0	54	1	0	ASAIII	no	no	0	0	0	0	2.0	30	no	NO DEFICIT	no		no	125	35	Temporallappen	rechts
1	81	1	0	ASAII	no	no	0	0	0	0	4.0	20	no	NO DEFICIT	no		no	150	30	Frontallappen	links
0	65	0	0	ASAIII	no	no	3	3	7	7	NA	13	yes	NO DEFICIT	no		no	135	25	Pons	links
1	78	1	0	ASAIII	no	no	0	0	0	0	NA	11	yes	NO DEFICIT	no		no	30		Frontallappen	links
1	66	2	0	ASAII	no	no	1	1	2	2	4.0	17	no	NO DEFICIT	no		no	225	55	Diencephalon	links
1	48	0	0	ASAII	no	no	1	1	2	2	NA	16	no	NO DEFICIT	no		no	140	35	Pons	links
0	83	0	0	ASAIII	no	no	0	0	0	0	NA	18	no	NO DEFICIT	no		no	85	45	Temporallappen	rechts
1	83	0	0	ASAII	no	no	3	3	7	7	4.0	12	yes	NO DEFICIT	no		no	105	30	Stammganglien	rechts
0	14	0	0	ASAII	no	no	0	0	0	0	NA	10	no	NO DEFICIT	no		no	55	30	Mesencephalon	rechts
1	44	0	0	ASAII	no	no	0	0	0	0	4.0	16	no	NO DEFICIT	no		no	115	25	Frontallappen	rechts
1	43	0	0	ASAI	no	no	0	0	0	0	NA	12	no	NO DEFICIT	no		no	95	35	Pons	links
1	44	0	0	ASAI	no	no	1	1	2	2	1.0	15	no	NO DEFICIT	no		no	95	35	Pons	links
0	70	1	0	ASAIII	no	no	1	1	2	2	4.0	19	no	NO DEFICIT	no		no	117	22	Stammganglien	rechts
1	28	0	0	ASAII	no	no	0	0	0	0	2.0	15	no	NO DEFICIT	no		no	120	40	Pons	rechts
1	42	0	0	ASAIII	no	no	0	0	0	0	4.0	15	no	NO DEFICIT	no		no	145	20	Frontallappen	rechts
1	49	0	0	ASAI	no	yes	0	0	0	0	NA	15	no	NO DEFICIT	no		no	100	30	Temporallappen	links
1	79	0	0	ASAII	no	no	4	4	8	8	4.0	14	no	NO DEFICIT	no		no	110	22	Frontallappen	rechts
1	28	0	0	ASAI	no	no	0	0	0	0	1.0	11	no	NO DEFICIT	no		no	170	30	Temporallappen	links
1	78	4	0	ASAIII	no	no	3	4	7	9	4.0	12	yes	MAJOR DEFICIT	no		no	120	35	Parietallappen	links
0	48	0	0	ASAIII	no	no	0	0	0	0	4.0	19	no	NO DEFICIT	no		yes	215	65	Parietallappen	rechts
0	74	1	0	ASAIII	no	no	0	0	0	0	NA	11	no	NO DEFICIT	no		no	130	35	Diencephalon	links
1	61	0	0	ASAII	no	no	1	1	2	2	NA	12	no	NO DEFICIT	no		no	129	36	Okzipitallappen	links
1	77	0	0	ASAIII	no	no	4	4	9	9	NA	15	no	NO DEFICIT	no		no	95	20	Stammganglien	rechts
0	63	0	0	ASAII	no	no	0	0	0	0	4.0	12	no	NO DEFICIT	no		yes	120	35	Okzipitallappen	rechts
0	70	0	0	ASAIII	no	no	1	1	3	3	NA	20	no	NO DEFICIT	no		no	120	35	Frontallappen	rechts
1	82	0	0	ASAII	no	no	2	2	4	4	4.0	18	no	NO DEFICIT	no		no	95	35	Parietallappen	rechts
0	70	0	0	ASAII	no	no	3	3	6	6	4.0	28	no	NO DEFICIT	no		no	115	50	Frontallappen	rechts
1	46	1	0	ASAII	no	no	0	0	0	0	NA	21	yes	NO DEFICIT	no		no	80	30	Okzipitallappen	rechts
1	38	0	0	ASAIII	no	no	0	0	0	0	3.0	20	no	NO DEFICIT	no		no	160	40	Frontallappen	rechts
0	41	4	0	ASAII	no	no	0	0	0	0	3.0	16	no	NO DEFICIT	no		no	115	25	Okzipitallappen	links
0	61	0	0	ASAIII	no	no	2	2	2	2	3.0	10	yes	NO DEFICIT	no		no	80	25	Parietallappen	rechts
1	86	1	0	ASAIII	no	no	2	2	5	5	4.0	17	no	NO DEFICIT	no		no	120	25	Frontallappen	rechts
1	39	0	0	ASAII	no	no	0	0	0	0	2.0	25	no	NO DEFICIT	no		no	140	25	Temporallappen	links
0	55	0	0	ASAIII	no	no	1	1	0	0	4.0	22	no	NO DEFICIT	no		no	110	30	Frontallappen	rechts
0	24	0	0	ASAII	no	no	1	1	0	0	4.0	12	yes	NO DEFICIT	yes	1	no	90	50	Frontallappen	rechts
1	71	0	0	ASAII	no	no	0	0	1	1	NA	14	no	NO DEFICIT	no		no	105	20	Diencephalon	rechts
0	62	1	0	ASAIII	no	no	2	2	4	4	NA	17	no	NO DEFICIT	no		no	165	37	Diencephalon	links
0	48	0	0	ASAII	no	no	1	1	1	1	2.0	31	no	NO DEFICIT	no		no	130	35	Temporallappen	links
0	59	1	0	ASAII	no	no	0	0	0	0	NA	4	yes	NO DEFICIT	no		no	95	30	Stammganglien	rechts
0	63	1	0	ASAIV	no	no	2	2	4	5	NA	15	yes	MINOR DEFICIT	no		no	135	35	Pons	rechts
1	68	0	0	ASAII	no	no	2	2	3	4	2.0	16	yes	MINOR DEFICIT	no		no	90	20	Frontallappen	rechts
0	47	0	0	ASAII	no	no	0	0	0	0	NA	14	no	NO DEFICIT	no		no	155	70	Frontallappen	rechts
0	43	1	0	ASAI	no	no	0	0	0	0	2.0	20	no	NO DEFICIT	no		no	80	34	Temporallappen	rechts
1	56	1	0	ASAIII	no	no	3	3	8	8	4.0	18	no	NO DEFICIT	no		no	135	45	Okzipitallappen	rechts
1	51	3	0	ASAIII	no	no	3	3	7	7	NA	19	yes	NO DEFICIT	no		no	140	30	Parietallappen	links
1	59	0	0	ASAIII	no	no	0	0	0	0	4.0	19	yes	NO DEFICIT	no		no	140	35	Pons	links
1	40	0	0	ASAII	no	no	2	2	5	5	NA	11	no	NO DEFICIT	no		no	160	30	Stammganglien	rechts
1	34	0	0	ASAIII	no	no	5	5	31	31	NA	25	yes	NO DEFICIT	no		no	160	50	Stammganglien	rechts
1	72	0	0	ASAII	no	no	0	0	0	0	4.0	12	yes	NO DEFICIT	no		no	75	25	Frontallappen	links
1	76	0	0	ASAIV	no	no	0	0	0	0	NA	14	yes	NO DEFICIT	no		no	90	25	Okzipitallappen	rechts
0	45	1	0	ASAII	no	no	0	0	0	0	NA	18	no	NO DEFICIT	no		no	85	45	Frontallappen	rechts
0	71	0	0	ASAIII	no	no	2	2	4	4	NA	13	yes	NO DEFICIT	no		no	69	20	Okzipitallappen	links
1	74	0	0	ASAIII	no	no	1	1	1	1	4.0	15	no	NO DEFICIT	no		no	120	20	Frontallappen	links
0	36	1	0	ASAIV	no	no	5	5	22	22	NA	29	yes	NO DEFICIT	no		no	145	30	Frontallappen	rechts
1	77	1	0	ASAIII	no	no	0	0	0	0	NA	24	no	NO DEFICIT	no		no	180	35	Frontallappen	links
1	39	1	0	ASAIII	no	no	0	0	0	0	NA	15	no	NO DEFICIT	no		no	70	28	Frontallappen	links
0	34	0	0	ASAI	no	no	0	0	0	0	NA	14	no	NO DEFICIT	no		no	120	35	Diencephalon	rechts
0	10	0	0	ASAII	no	no	2	2	4	4	3.0	18	no	NO DEFICIT	no		yes	150	30	Temporallappen	links
1	59	0	0	ASAII	no	no	0	0	0	0	4.0	13	no	NO DEFICIT	no		no	145	25	Temporallappen	links
0	59	0	0	ASAIII	no	no	2	2	6	6	4.0	16	no	NO DEFICIT	no		no	100	15	Frontallappen	rechts
0	78	0	0	ASAIII	no	no	4	4	12	12	NA	14	yes	NO DEFICIT	no		yes	115	85	Pons	links
1	75	0	0	ASAIII	no	no	0	0	0	0	4.0	16	no	NO DEFICIT	no		no	50	25	Stammganglien	rechts
1	56	0	0	ASAII	no	no	1	1	2	2	4.0	11	yes	NO DEFICIT	no		no	90	25	Okzipitallappen	rechts
0	48	0	0	ASAII	no	yes	0	0	0	0	2.0	14	no	NO DEFICIT	no		no	174	28	Temporallappen	rechts
0	57	4	0	ASAII	no	no	0	0	0	0	4.0	11	no	NO DEFICIT	no		no	90	40	Frontallappen	rechts
0	64	2	0	ASAII	no	no	1	1	2	2	4.0	13	no	NO DEFICIT	no		no	110	35	Okzipitallappen	rechts
1	54	0	0	ASAII	no	no	1	1	2	2	4.0	12	yes	NO DEFICIT	no		no	95	35	Frontallappen	rechts
0	77	2	0	ASAII	no	no	2	2	4	4	4.0	12	no	NO DEFICIT	no		no	142	35	Temporallappen	links
1	62	0	0	ASAIII	no	no	0	0	0	0	NA	14	yes	NO DEFICIT	no		no	75	30	Temporallappen	rechts
1	61	0	0	ASAI	no	no	3	3	7	8	3.0	15	yes	MINOR DEFICIT	no		no	115	45	Pons	rechts
1	79	1	0	ASAIII	no	no	0	0	0	0	NA	21	no	NO DEFICIT	no		no	135	40	Okzipitallappen	rechts
0	52	1	0	ASAII	no	no	0	0	0	0	4.0	18	no	NO DEFICIT	no		no	130	30	Temporallappen	links
1	28	1	0	ASAII	no	no	1	1	1	1	3.0	11	yes	NO DEFICIT	no		no	161	40	Pons	rechts
0	72	1	0	ASAII	no	no	4	4	6	6	4.0	15	yes	NO DEFICIT	no		no	145	35	Frontallappen	links
0	58	1	0	ASAII	no	no	0	0	0	0	4.0	27	no	NO DEFICIT	no		no	120	35	Okzipitallappen	rechts
1	71	1	0	ASAIII	no	no	2	2	5	5	NA	19	no	NO DEFICIT	no		no	150	35	Temporallappen	links
0	64	1	0	ASAII	no	no	0	0	0	0	4.0	17	no	NO DEFICIT	no		no	135	35	Frontallappen	links
1	17	0	0	ASAII	no	no	0	0	0	0	1.0	14	no	NO DEFICIT	no		no	125	35	Diencephalon	links
0	46	0	0	ASAII	no	no	0	0	0	0	2.0	15	no	NO DEFICIT	no		no	115	40	Insel	rechts
0	71	2	0	ASAIV	no	no	2	2	4	4	4.0	20	yes	NO DEFICIT	no		no	135	37	Okzipitallappen	links
1	75	4	0	ASAII	no	no	0	3	0	6	4.0	14	yes	MAJOR DEFICIT	yes	5	no	125	41	Temporallappen	rechts
0	64	0	0	ASAII	no	no	0	0	0	0	4.0	12	no	NO DEFICIT	no		no	105	30	Temporallappen	links
0	24	0	0	ASAII	no	no	2	2	3	3	4.0	18	no	NO DEFICIT	no		no	135	75	Frontallappen	links
1	60	1	0	ASAIII	no	no	0	0	0	0	4.0	15	no	NO DEFICIT	no		no	110	20	Insel	links
0	25	0	0	ASAII	yes	no	1	1	2	7	3.0	15	no	MINOR DEFICIT	no		no	145	65	Pons	rechts
0	73	1	0	ASAIII	no	no	0	0	0	0	NA	15	no	NO DEFICIT	no		no	145	40	Stammganglien	links
1	62	0	0	ASAIII	no	no	0	0	0	0	4.0	26	yes	NO DEFICIT	no		no	135	32	Cerebellum	links
1	63	4	0	ASAII	no	no	0	0	0	0	NA	20	no	NO DEFICIT	no		no	153	30	Parietallappen	links
0	43	2	0	ASAI	no	no	0	0	0	0	NA	20	no	NO DEFICIT	no		no	105	30	Parietallappen	rechts
0	77	0	0	ASAIII	no	no	0	0	0	0	3.0	12	no	NO DEFICIT	no		no	125	30	Temporallappen	links
0	41	0	0	ASAII	no	no	2	2	2	2	4.0	8	no	NO DEFICIT	no		no	155	40	Mesencephalon	links
1	46	0	0	ASAII	no	no	0	0	0	0	2.0	20	no	NO DEFICIT	no		no	125	20	Temporallappen	rechts
0	31	0	0	ASAI	no	no	2	2	5	5	NA	14	no	NO DEFICIT	no		no	115	25	Pons	links
1	67	1	0	ASAIII	no	no	2	2	5	7	NA	14	yes	MINOR DEFICIT	no		no	95	34	Stammganglien	rechts
0	63	0	0	ASAIII	no	no	0	0	0	0	4.0	13	yes	NO DEFICIT	no		no	110	25	Okzipitallappen	rechts
0	51	0	0	ASAII	no	no	0	0	0	0	NA	11	no	NO DEFICIT	no		no	95	30	Stammganglien	rechts
1	72	1	0	ASAIII	no	no	0	0	0	0	4.0	20	no	NO DEFICIT	no		no	120	35	Okzipitallappen	links
0	34	0	0	ASAII	no	no	0	0	0	0	3.0	11	yes	NO DEFICIT	no		no	100	35	Temporallappen	links
0	42	0	0	ASAII	no	no	1	1	2	2	4.0	14	no	NO DEFICIT	no		no	155	25	Diencephalon	links
1	75	0	0	ASAII	no	no	4	4	9	9	4.0	15	no	NO DEFICIT	no		no	155	25	Pons	rechts
0	65	1	0	ASAIII	no	no	0	0	0	0	4.0	18	no	NO DEFICIT	no		no	102	35	Frontallappen	rechts
0	61	0	0	ASAI	no	no	0	0	0	0	4.0	16	no	NO DEFICIT	no		no	110	21	Frontallappen	rechts
1	72	2	0	ASAII	no	no	1	1	1	1	NA	13	no	NO DEFICIT	no		no	135	30	Parietallappen	rechts
1	62	1	0	ASAIII	no	no	2	2	4	4	4.0	20	no	NO DEFICIT	no		no	135	40	Okzipitallappen	links
0	8	0	0	ASAII	no	no	1	1	0	0	1.0	15	no	NO DEFICIT	no		no	125	20	Diencephalon	links
0	75	1	0	ASAIII	no	no	2	2	1	1	4.0	23	no	NO DEFICIT	no		no	145	10	Okzipitallappen	rechts
1	85	4	0	ASAIII	no	no	3	3	4	4	4.0	16	no	NO DEFICIT	no		no	155	30	Frontallappen	rechts
1	38	1	0	ASAII	no	no	0	0	0	0	2.0	20	no	NO DEFICIT	no		no	185	40	Frontallappen	rechts
0	71	1	0	ASAIII	no	no	2	2	2	5	3.0	26	yes	MINOR DEFICIT	no		no	235	30	Pons	links
1	72	0	0	ASAII	no	no	0	0	0	0	NA	12	no	NO DEFICIT	no		no	95	35	Stammganglien	links
1	48	0	0	ASAIII	no	no	0	0	0	0	2.0	31	no	NO DEFICIT	no		no	100	35	Frontallappen	links
1	56	2	0	ASAII	no	no	0	0	0	0	NA	16	no	NO DEFICIT	no		no	160	25	Parietallappen	links
0	55	2	0	ASAII	no	no	2	2	2	2	NA	14	no	NO DEFICIT	no		no	140	35	Okzipitallappen	rechts
0	60	1	0	ASAII	no	no	0	0	0	0	3.0	25	no	NO DEFICIT	no		no	85	40	Frontallappen	links
1	53	4	0	ASAIII	no	no	3	3	9	9	NA	15	yes	NO DEFICIT	no		no	150	31	Frontallappen	links
1	83	1	0	ASAIII	no	no	4	4	10	10	4.0	17	yes	NO DEFICIT	no		no	110	35	Frontallappen	rechts
0	68	1	0	ASAII	no	no	1	1	0	0	4.0	26	yes	NO DEFICIT	no		no	135	30	Frontallappen	rechts
1	37	0	0	ASAII	no	no	0	0	0	0	3.0	19	no	NO DEFICIT	no		no	105	30	Frontallappen	rechts
0	72	1	0	ASAIII	no	no	3	6	5	35	4.0	14	yes	DEATH	yes	43	no	75	30	Stammganglien	rechts
1	71	1	0	ASAII	no	no	4	4	13	13	NA	14	yes	NO DEFICIT	no		no	130	25	Diencephalon	rechts
0	41	0	0	ASAII	no	no	0	0	0	0	2.0	21	no	NO DEFICIT	no		no	125	40	Frontallappen	rechts
0	70	3	0	ASAIII	no	no	1	1	2	2	NA	22	no	NO DEFICIT	no		no	145	30	Okzipitallappen	links
0	45	0	0	ASAII	no	no	2	2	4	4	4.0	15	no	NO DEFICIT	no		no	175	90	Stammganglien	links
1	73	2	0	ASAIII	no	no	0	0	0	0	4.0	19	no	NO DEFICIT	no		no	95	45	Frontallappen	rechts
0	73	4	0	ASAII	no	no	0	0	0	0	NA	11	no	NO DEFICIT	no		no	90	25	Okzipitallappen	links
0	72	1	0	ASAII	no	no	0	0	0	0	NA	14	no	NO DEFICIT	no		no	105	20	Stammganglien	links
0	39	0	0	ASAIII	no	no	2	2	4	4	NA	31	no	NO DEFICIT	no		no	146	55	Frontallappen	rechts
0	26	0	0	ASAII	no	no	1	1	2	2	NA	15	no	NO DEFICIT	no		no	147	28	Mesencephalon	rechts
1	44	0	0	ASAII	no	no	0	0	1	1	NA	12	no	NO DEFICIT	no		no	125	25	Frontallappen	rechts
0	69	1	0	ASAII	no	no	1	1	1	1	4.0	17	no	NO DEFICIT	no		no	90	26	Stammganglien	links
1	58	1	0	ASAIII	no	no	2	2	4	4	NA	16	yes	NO DEFICIT	no		no	135	30	Frontallappen	rechts
1	70	1	0	ASAII	no	no	2	2	4	4	NA	12	yes	NO DEFICIT	yes	1	no	141	20	Frontallappen	rechts
1	42	0	0	ASAII	no	no	0	0	0	0	NA	31	yes	NO DEFICIT	no		no	235	90	Stammganglien	rechts
1	56	2	0	ASAIII	no	no	1	1	2	2	3.0	14	no	NO DEFICIT	no		no	145	35	Frontallappen	rechts
0	63	1	0	ASAII	no	no	2	2	4	4	4.0	21	no	NO DEFICIT	no		no	101	25	Frontallappen	rechts
1	71	0	0	ASAII	no	no	0	0	0	0	2.0	19	no	NO DEFICIT	no		no	145	40	Frontallappen	rechts
0	72	1	0	ASAII	no	no	1	1	2	2	4.0	11	no	NO DEFICIT	no		no	105	21	Temporallappen	links
1	81	0	0	ASAIII	no	no	3	2	8	4	4.0	20	no	NO DEFICIT	no		no	185	30	Frontallappen	links
0	75	1	0	ASAII	no	no	1	1	2	2	4.0	18	yes	NO DEFICIT	no		no	125	40	Frontallappen	rechts
0	55	2	0	ASAII	no	no	3	3	8	8	4.0	15	no	NO DEFICIT	no		no	110	45	Okzipitallappen	links
1	40	0	0	ASAII	no	no	0	1	0	2	2.0	17	yes	MAJOR DEFICIT	no		no	108	32	MedullaOblongata	rechts
0	74	0	0	ASAIII	no	no	0	0	0	0	4.0	14	no	NO DEFICIT	no		no	170	100	Parietallappen	links
0	33	1	0	ASAII	no	no	0	0	0	0	2.0	18	no	NO DEFICIT	no		no	195	53	Insel	links
0	35	0	0	ASAII	no	no	0	0	0	0	3.0	12	no	NO DEFICIT	no		no	115	30	Temporallappen	links
0	27	0	0	ASAIII	no	no	0	0	0	0	NA	16	no	NO DEFICIT	no		no	125	40	Frontallappen	links
0	72	4	0	ASAII	no	no	0	0	0	0	4.0	12	no	NO DEFICIT	no		no	120	35	Okzipitallappen	rechts
0	51	0	0	ASAI	no	no	0	0	0	0	3.0	18	yes	NO DEFICIT	no		no	150	30	Pons	links
0	56	0	0	ASAIII	no	no	2	2	4	4	4.0	15	no	NO DEFICIT	no		no	50	10	Frontallappen	rechts
1	38	0	0	ASAII	yes	no	0	0	0	0	2.0	22	no	NO DEFICIT	no		no	155	37	Okzipitallappen	rechts
1	66	0	0	ASAIII	no	no	2	2	2	2	NA	12	no	NO DEFICIT	no		no	135	50	Stammganglien	rechts
0	69	0	0	ASAIII	no	no	1	1	1	1	4.0	19	no	NO DEFICIT	no		no	150	30	Okzipitallappen	rechts
1	76	1	0	ASAIII	no	no	3	3	10	10	4.0	16	no	NO DEFICIT	no		no	70	20	Frontallappen	links
1	72	1	0	ASAI	no	no	0	0	0	0	4.0	16	no	NO DEFICIT	no		no	110	30	Frontallappen	links
0	67	0	0	ASAII	no	no	1	1	2	2	4.0	15	no	NO DEFICIT	no		no	80	25	Okzipitallappen	rechts
0	43	0	0	ASAII	no	no	2	2	4	4	3.0	21	no	NO DEFICIT	no		no	170	60	Cerebellum	rechts
1	31	0	0	ASAII	no	no	3	3	7	7	3.0	17	no	NO DEFICIT	no		no	225	35	MedullaOblongata	links
1	54	0	0	ASAII	no	no	3	4	6	12	NA	22	yes	MAJOR DEFICIT	no		no	90	20	Frontallappen	links
0	49	1	0	ASAII	no	no	2	2	6	6	3.0	23	yes	NO DEFICIT	no		no	130	25	Diencephalon	links
0	54	0	0	ASAII	no	no	1	1	2	2	4.0	11	no	NO DEFICIT	no		no	120	39	Frontallappen	links
1	82	0	0	ASAIII	no	no	2	4	4	9	4.0	16	yes	MAJOR DEFICIT	no		no	110	30	Frontallappen	rechts
0	67	1	0	ASAIII	no	no	1	1	2	2	4.0	16	no	NO DEFICIT	no		no	153	30	Stammganglien	links
1	67	0	0	ASAII	no	no	0	0	0	0	4.0	18	no	NO DEFICIT	no		no	110	30	Okzipitallappen	rechts
0	57	0	0	ASAIII	no	no	0	0	0	0	NA	15	yes	NO DEFICIT	no		no	185	35	Okzipitallappen	links
1	44	1	0	ASAII	no	no	2	2	4	4	NA	8	no	NO DEFICIT	no		no	135	15	Temporallappen	links
1	44	1	0	ASAII	no	no	2	2	4	4	NA	9	no	NO DEFICIT	no		no	190	35	Okzipitallappen	rechts
1	74	1	0	ASAII	no	no	0	0	0	0	4.0	21	no	NO DEFICIT	no		no	130	30	Frontallappen	links
0	47	2	0	ASAIII	no	no	0	0	0	0	4.0	17	no	NO DEFICIT	no		no	145	30	Diencephalon	links
0	61	1	0	ASAIII	no	no	4	4	11	11	4.0	20	yes	NO DEFICIT	no		no	110	30	Diencephalon	links
1	44	0	0	ASAII	no	no	0	0	0	0	NA	12	no	NO DEFICIT	no		no	155	30	Frontallappen	links
1	79	0	0	ASAIII	no	no	2	2	5	5	NA	9	no	NO DEFICIT	no		no	178	25	Diencephalon	beidseits
1	73	0	0	ASAIII	no	no	0	0	0	0	4.0	14	no	NO DEFICIT	no		no	125	40	Frontallappen	links
1	68	0	0	ASAII	no	no	3	3	5	5	4.0	16	no	NO DEFICIT	no		no	90	35	Okzipitallappen	rechts
0	82	4	0	ASAIII	no	no	0	0	0	0	4.0	24	no	NO DEFICIT	no		no	140	35	Frontallappen	rechts
0	2	0	0	ASAIII	no	no	1	1	2	2	1.0	14	no	NO DEFICIT	no		no	62	39	Stammganglien	rechts
1	43	1	0	ASAII	no	no	0	0	0	0	3.0	19	no	NO DEFICIT	no		no	80	40	Insel	links
1	83	0	0	ASAIII	no	no	3	3	5	5	4.0	18	no	NO DEFICIT	no		no	125	20	Frontallappen	rechts
0	76	2	0	ASAII	no	no	0	0	0	0	3.0	18	no	NO DEFICIT	no		no	70	40	Frontallappen	rechts
0	51	4	0	ASAIII	no	no	1	1	2	2	4.0	12	yes	NO DEFICIT	no		no	115	27	Okzipitallappen	links
0	45	1	0	ASAIII	no	no	2	2	8	8	4.0	14	no	NO DEFICIT	no		no	100	40	Diencephalon	rechts
0	76	0	0	ASAII	yes	no	0	4	0	7	NA	17	yes	MAJOR DEFICIT	no		no	100	25	Frontallappen	rechts
0	57	1	0	ASAIII	no	no	1	1	2	2	4.0	21	no	NO DEFICIT	no		no	200	65	Temporallappen	links
0	49	1	0	ASAIII	no	no	2	2	4	4	4.0	18	no	NO DEFICIT	no		no	155	35	Okzipitallappen	rechts
1	58	1	0	ASAII	no	no	0	0	0	0	4.0	18	no	NO DEFICIT	no		no	125	25	Frontallappen	rechts
1	48	2	0	ASAII	no	no	1	1	2	2	4.0	13	no	NO DEFICIT	no		no	95	35	Frontallappen	links
0	46	4	0	ASAI	no	no	0	0	0	0	4.0	16	no	NO DEFICIT	no		no	130	35	Frontallappen	links
1	66	1	0	ASAII	no	no	1	1	1	1	4.0	15	no	NO DEFICIT	no		no	95	30	Frontallappen	links
0	19	0	0	ASAII	no	no	0	0	0	0	4.0	13	no	NO DEFICIT	no		no	135	50	Diencephalon	links
0	60	4	0	ASAII	no	no	1	1	3	3	NA	6	yes	NO DEFICIT	no		no	120	20	Temporallappen	rechts
0	84	0	0	ASAII	no	no	1	1	2	2	4.0	8	yes	NO DEFICIT	no		no	205	25	Temporallappen	links
0	35	1	0	ASAI	no	yes	0	0	0	0	3.0	8	no	NO DEFICIT	no		no	221	28	Temporallappen	links
0	33	0	0	ASAI	no	no	0	0	0	0	NA	31	yes	NO DEFICIT	no		no	120	50	Frontallappen	rechts
0	48	1	0	ASAII	no	no	0	0	0	0	4.0	13	no	NO DEFICIT	no		no	100	15	Frontallappen	rechts
0	70	1	0	ASAIII	no	no	5	5	16	16	NA	21	no	NO DEFICIT	no		no	145	30	Okzipitallappen	rechts
1	28	0	0	ASAII	no	no	0	0	0	0	2.0	13	no	NO DEFICIT	no		no	110	40	Parietallappen	rechts
0	43	1	0	ASAII	no	no	1	1	2	2	4.0	14	no	NO DEFICIT	no		no	110	19	Okzipitallappen	rechts
0	72	0	0	ASAII	no	no	2	2	3	3	NA	17	yes	NO DEFICIT	no		no	150	25	Pons	rechts
0	48	0	0	ASAIII	no	no	0	0	0	0	4.0	20	no	NO DEFICIT	no		no	150	40	Frontallappen	rechts
0	64	4	0	ASAIII	no	no	2	2	4	4	4.0	15	no	NO DEFICIT	no		no	135	30	Stammganglien	links
1	71	0	0	ASAIII	no	no	1	1	2	2	2.0	16	no	NO DEFICIT	no		yes	130	40	Frontallappen	links
0	50	1	0	ASAI	no	no	0	0	0	0	4.0	15	no	NO DEFICIT	no		no	90	22	Frontallappen	rechts
0	60	1	0	ASAIII	no	no	0	0	0	0	4.0	18	no	NO DEFICIT	no		no	70	20	Frontallappen	rechts
0	28	0	0	ASAII	no	no	0	0	0	0	2.0	24	no	NO DEFICIT	no		no	155	35	Cerebellum	links
0	47	1	0	ASAII	no	no	3	3	7	7	4.0	22	yes	NO DEFICIT	no		no	130	35	Frontallappen	links
0	57	0	0	ASAII	no	no	0	0	0	0	4.0	14	no	NO DEFICIT	no		yes	185	75	Temporallappen	rechts
1	70	1	0	ASAIII	no	no	1	1	1	1	4.0	10	no	NO DEFICIT	no		no	80	25	Parietallappen	rechts
0	39	1	0	ASAI	no	no	2	2	3	3	NA	17	no	NO DEFICIT	no		no	100	25	Frontallappen	rechts
1	60	1	0	ASAIV	no	no	3	3	7	7	4.0	16	no	NO DEFICIT	no		no	130	100	Stammganglien	links
0	42	1	0	ASAIII	no	no	0	0	0	0	NA	20	no	NO DEFICIT	no		no	90	45	Frontallappen	links
0	67	0	0	ASAIII	no	no	0	0	0	0	2.0	20	no	NO DEFICIT	no		no	130	35	Temporallappen	links
1	54	4	0	ASAII	no	no	1	1	3	3	4.0	14	no	NO DEFICIT	no		no	140	25	Parietallappen	links
1	56	1	0	ASAII	no	no	1	1	2	2	NA	15	no	NO DEFICIT	no		no	55	25	Frontallappen	links
1	24	0	0	ASAI	no	no	2	2	5	5	3.0	15	no	NO DEFICIT	no		no	125	25	Pons	rechts
1	67	0	0	ASAII	no	no	0	0	0	0	NA	17	no	NO DEFICIT	no		no	135	30	Temporallappen	rechts
1	75	0	0	ASAIII	no	no	1	1	1	1	4.0	19	no	NO DEFICIT	no		no	125	50	Frontallappen	rechts
1	54	1	0	ASAIII	no	no	4	4	9	9	4.0	20	no	NO DEFICIT	no		no	175	45	Temporallappen	links
0	78	0	0	ASAII	no	no	1	1	1	1	4.0	12	no	NO DEFICIT	no		no	135	45	Okzipitallappen	links
1	80	1	0	ASAIII	no	no	2	2	5	5	NA	16	no	NO DEFICIT	no		no	100	20	Okzipitallappen	links
0	71	1	0	ASAII	no	no	2	2	4	4	4.0	25	yes	NO DEFICIT	no		no	120	25	Frontallappen	rechts
1	5	0	0	ASAII	no	no	0	0	0	0	4.0	18	no	NO DEFICIT	no		no	135	35	Pons	links
1	63	0	0	ASAII	no	no	3	3	7	7	2.0	15	no	NO DEFICIT	no		no	95	40	Insel	rechts
1	70	2	0	ASAIII	no	no	1	1	1	1	4.0	14	no	NO DEFICIT	no		no	120	30	Okzipitallappen	rechts
0	55	0	0	ASAII	no	no	0	0	0	0	4.0	13	no	NO DEFICIT	no		no	60	20	Okzipitallappen	links
1	51	1	0	ASAII	no	no	0	0	0	0	4.0	12	yes	NO DEFICIT	no		no	95	20	Okzipitallappen	rechts
0	72	1	0	ASAII	no	no	0	0	0	0	4.0	17	no	NO DEFICIT	no		no	166	37	Frontallappen	links
1	59	4	0	ASAII	no	no	0	0	0	0	NA	14	yes	NO DEFICIT	no		no	90	25	Parietallappen	rechts
0	49	1	0	ASAII	no	no	0	0	0	0	3.0	13	no	NO DEFICIT	no		no	83	30	Frontallappen	links
0	66	0	0	ASAIII	no	no	0	0	0	0	3.0	17	no	NO DEFICIT	no		no	90	60	Frontallappen	rechts
1	50	0	0	ASAII	no	no	2	2	3	3	3.0	13	no	NO DEFICIT	no		no	100	30	Diencephalon	links
0	80	4	0	ASAIII	no	no	1	1	2	2	NA	9	yes	NO DEFICIT	no		no	130	25	Temporallappen	links
0	44	0	0	ASAII	no	no	0	0	0	0	2.0	15	no	NO DEFICIT	no		no	165	30	Frontallappen	links
1	56	1	0	ASAII	no	no	0	0	0	0	4.0	16	yes	NO DEFICIT	yes	1	no	130	25	Okzipitallappen	links
0	28	1	0	ASAII	no	no	0	0	0	0	NA	24	no	NO DEFICIT	no		no	165	40	Okzipitallappen	rechts
0	48	0	0	ASAII	no	no	0	0	0	0	3.0	20	no	NO DEFICIT	no		no	75	25	Frontallappen	rechts
0	47	0	0	ASAII	no	no	2	2	5	5	4.0	14	no	NO DEFICIT	no		no	85	30	Frontallappen	links
0	77	0	0	ASAII	no	no	0	0	0	0	NA	15	no	NO DEFICIT	no		no	130	25	Temporallappen	links
1	68	0	0	ASAIII	no	no	3	3	8	8	NA	16	no	NO DEFICIT	no		no	130	45	Cerebellum	links
1	80	1	0	ASAIII	no	no	0	0	0	0	NA	11	no	NO DEFICIT	no		no	120	25	Frontallappen	rechts
0	77	1	0	ASAII	no	no	0	0	0	0	4.0	21	no	NO DEFICIT	no		no	85	15	Okzipitallappen	rechts
1	23	0	0	ASAI	no	no	0	0	0	0	1.0	12	no	NO DEFICIT	no		no	125	35	Temporallappen	links
0	55	0	0	ASAI	no	no	0	0	0	0	2.0	20	no	NO DEFICIT	no		no	130	25	Temporallappen	links
1	78	0	0	ASAII	no	no	0	0	0	0	4.0	16	no	NO DEFICIT	no		no	175	30	Okzipitallappen	links
0	64	1	0	ASAII	no	no	0	0	0	0	4.0	28	yes	NO DEFICIT	no		no	130	30	Frontallappen	rechts
1	75	0	0	ASAIII	no	yes	0	0	0	0	4.0	20	no	NO DEFICIT	no		no	145	30	Temporallappen	links
1	30	0	0	ASAII	no	no	2	2	4	4	NA	31	no	NO DEFICIT	no		no	140	25	Parietallappen	links
1	52	0	0	ASAII	no	no	0	0	0	0	2.0	21	no	NO DEFICIT	no		no	90	25	Frontallappen	links
0	58	0	0	ASAIII	no	no	0	0	0	0	4.0	11	no	NO DEFICIT	no		no	125	25	Temporallappen	rechts
1	62	0	0	ASAIII	no	no	2	2	5	5	3.0	21	no	NO DEFICIT	no		no	120	25	Diencephalon	rechts
0	48	0	0	ASAIII	no	no	0	0	0	0	2.0	15	no	NO DEFICIT	no		no	115	30	Insel	links
1	70	1	0	ASAII	no	no	0	0	0	0	4.0	15	no	NO DEFICIT	no		no	180	20	Stammganglien	links
0	69	0	0	ASAII	no	no	3	3	6	6	4.0	15	yes	NO DEFICIT	no		no	65	25	Okzipitallappen	rechts
0	61	1	0	ASAIV	no	no	1	1	3	3	NA	15	yes	NO DEFICIT	no		no	100	20	Frontallappen	rechts
0	31	0	0	ASAII	no	no	0	0	0	0	NA	15	no	NO DEFICIT	no		no	170	35	Temporallappen	rechts
1	52	0	0	ASAII	no	no	0	0	0	0	4.0	13	no	NO DEFICIT	no		no	110	25	Frontallappen	links
1	44	4	0	ASAII	no	no	2	2	4	4	4.0	21	yes	NO DEFICIT	no		no	125	35	Frontallappen	links
0	59	0	0	ASAIII	no	no	1	1	2	2	4.0	13	no	NO DEFICIT	no		no	110	25	Cerebellum	rechts
0	30	1	0	ASAII	no	no	1	1	2	2	NA	20	no	NO DEFICIT	no		no	185	50	Okzipitallappen	links
1	71	0	0	ASAII	no	no	3	3	7	7	NA	17	no	NO DEFICIT	no		no	83	30	Frontallappen	rechts
1	67	1	0	ASAII	no	no	3	3	7	7	NA	15	no	NO DEFICIT	no		no	105	25	Frontallappen	links
1	14	0	0	ASAIII	no	no	0	0	1	1	4.0	9	yes	NO DEFICIT	no		no	165	55	Cerebellum	rechts
0	73	1	0	ASAIII	no	no	2	2	6	6	3.0	19	no	NO DEFICIT	no		no	100	25	Frontallappen	links
1	58	2	0	ASAII	no	no	1	1	1	1	2.0	10	no	NO DEFICIT	no		no	70	25	Temporallappen	links
0	27	0	0	ASAII	no	no	0	0	0	0	3.0	19	no	NO DEFICIT	no		no	40	30	Insel	links
1	86	1	0	ASAIII	no	no	3	3	4	4	4.0	14	yes	NO DEFICIT	no		no	120	12	Frontallappen	links
0	63	4	0	ASAIV	no	no	0	0	0	0	NA	11	no	NO DEFICIT	no		no	105	25	Parietallappen	rechts
0	71	1	0	ASAII	no	no	0	0	0	0	4.0	15	no	NO DEFICIT	no		no	125	25	Stammganglien	links
0	10	0	0	ASAIII	no	no	3	3	8	8	NA	20	no	NO DEFICIT	no		no	70	35	Cerebellum	links
1	24	0	0	ASAI	no	no	0	0	0	0	1.0	10	no	NO DEFICIT	no		no	90	30	Mesencephalon	links
0	33	0	0	ASAII	yes	no	0	0	0	0	NA	12	no	NO DEFICIT	no		no	107	32	Frontallappen	links
0	27	0	0	ASAIII	no	no	0	0	0	0	2.0	17	no	NO DEFICIT	no		no	135	20	Diencephalon	rechts
0	75	0	0	ASAIII	no	no	3	3	4	4	4.0	12	no	NO DEFICIT	no		no	150	25	Okzipitallappen	links
0	51	1	0	ASAII	no	no	4	4	8	8	4.0	16	yes	NO DEFICIT	no		no	140	25	Frontallappen	links
0	16	0	0	ASAII	no	no	3	3	6	6	2.0	24	no	NO DEFICIT	no		no	130	35	Insel	rechts
1	54	0	0	ASAII	no	no	1	1	2	2	4.0	22	no	NO DEFICIT	no		no	65	30	Okzipitallappen	rechts
1	29	0	0	ASAII	no	no	0	0	0	0	NA	16	no	NO DEFICIT	no		no	60	35	Pons	links
0	77	0	0	ASAIII	no	no	3	3	11	11	4.0	12	no	NO DEFICIT	no		no	155	40	Temporallappen	rechts
1	31	0	0	ASAI	no	no	1	1	2	2	3.0	16	no	NO DEFICIT	no		no	195	100	Cerebellum	links
0	63	0	0	ASAIII	no	no	0	0	0	0	NA	11	yes	NO DEFICIT	no		no	70	25	Temporallappen	rechts
0	42	0	0	ASAII	no	no	1	1	1	1	4.0	13	yes	NO DEFICIT	no		no	95	30	Diencephalon	links
0	49	1	0	ASAII	no	no	0	0	0	0	NA	14	no	NO DEFICIT	no		no	129	30	Okzipitallappen	rechts
0	59	0	0	ASAIII	no	no	3	3	3	3	NA	22	no	NO DEFICIT	no		no	90	25	Okzipitallappen	links
1	83	2	0	ASAIII	no	no	1	1	1	1	NA	16	no	NO DEFICIT	no		no	130	32	Frontallappen	rechts
1	4	0	0	ASAII	no	no	3	3	5	5	NA	21	yes	NO DEFICIT	no		no	160	40	Pons	rechts
1	80	0	0	ASAIII	no	no	4	4	8	8	NA	18	yes	NO DEFICIT	no		yes	125	35	Frontallappen	rechts
1	57	1	0	ASAIII	no	no	0	0	0	0	NA	22	no	NO DEFICIT	no		no	155	30	Frontallappen	links
0	80	1	0	ASAIII	no	no	4	4	10	10	4.0	20	no	NO DEFICIT	no		no	150	35	Frontallappen	links
1	77	1	0	ASAIII	no	no	2	3	5	7	NA	19	yes	MAJOR DEFICIT	no		no	120	50	Stammganglien	rechts
1	54	1	0	ASAII	no	no	1	1	2	2	2.0	13	no	NO DEFICIT	no		no	125	30	Mesencephalon	beidseits
1	78	4	0	ASAIII	no	no	2	2	7	7	4.0	10	no	NO DEFICIT	no		no	36	36	Okzipitallappen	rechts
1	48	1	0	ASAII	no	no	1	1	1	1	2.0	25	no	NO DEFICIT	no		no	105	25	Insel	links
0	74	1	0	ASAII	no	no	1	1	1	1	NA	15	no	NO DEFICIT	no		no	110	30	Frontallappen	links
1	69	0	0	ASAII	no	no	0	0	0	0	4.0	16	no	NO DEFICIT	no		yes	125	35	Stammganglien	links
0	69	1	0	ASAIII	no	no	2	2	5	5	NA	21	no	NO DEFICIT	no		no	155	5	Okzipitallappen	rechts
0	76	0	0	ASAIII	no	no	2	2	6	6	4.0	16	no	NO DEFICIT	no		no	130	25	Diencephalon	rechts
0	36	2	0	ASAII	no	no	0	0	0	0	3.0	13	yes	NO DEFICIT	no		no	235	91	Frontallappen	links
0	89	0	0	ASAIII	no	no	4	4	10	10	NA	11	no	NO DEFICIT	no		no	150	5	Frontallappen	links
1	54	0	0	ASAII	no	yes	0	0	0	0	4.0	13	no	NO DEFICIT	no		no	125	30	Parietallappen	rechts
0	38	0	0	ASAII	no	no	0	0	0	0	NA	23	no	NO DEFICIT	no		no	110	45	Frontallappen	links
1	70	1	0	ASAIII	no	no	3	3	7	7	4.0	14	yes	NO DEFICIT	no		no	140	40	Frontallappen	rechts
0	73	0	0	ASAIII	no	no	3	4	9	12	1.0	12	yes	MAJOR DEFICIT	yes	1	no	150	20	Pons	links
1	61	0	0	ASAII	no	no	0	0	0	0	4.0	17	no	NO DEFICIT	no		no	140	35	Cerebellum	links
0	46	1	0	ASAII	no	no	1	1	1	1	4.0	16	no	NO DEFICIT	no		no	120	30	Temporallappen	links
1	60	1	0	ASAIII	no	no	2	2	5	5	4.0	15	no	NO DEFICIT	no		no	150	45	Frontallappen	links
1	78	0	0	ASAII	no	no	2	2	4	6	4.0	16	yes	MINOR DEFICIT	no		no	50	25	Temporallappen	links
1	78	4	0	ASAIII	no	no	3	3	7	7	4.0	13	no	NO DEFICIT	no		no	180	45	Frontallappen	rechts
1	32	0	0	ASAII	no	no	0	0	0	0	2.0	24	no	NO DEFICIT	no		no	115	30	Okzipitallappen	links
0	64	4	0	ASAII	no	no	0	0	0	0	4.0	14	yes	NO DEFICIT	no		no	125	40	Frontallappen	rechts
0	36	0	0	ASAII	no	no	0	0	0	0	4.0	21	no	NO DEFICIT	no		no	135	30	Stammganglien	links
1	67	1	0	ASAIII	no	no	1	1	1	1	4.0	19	no	NO DEFICIT	no		no	123	40	Okzipitallappen	links
0	56	0	0	ASAIII	no	no	1	1	1	1	2.0	31	no	NO DEFICIT	no		no	105	30	Temporallappen	links
0	65	1	0	ASAIII	no	no	3	3	7	7	4.0	15	no	NO DEFICIT	no		no	69	29	Diencephalon	rechts
0	32	0	0	ASAII	no	yes	0	0	0	0	3.0	30	no	NO DEFICIT	no		no	120	50	Temporallappen	rechts
0	44	2	0	ASAII	no	no	0	0	0	0	4.0	19	no	NO DEFICIT	no		no	115	30	Temporallappen	rechts
0	51	0	0	ASAII	no	no	2	2	7	7	4.0	14	no	NO DEFICIT	no		no	80	30	Frontallappen	links
0	38	0	0	ASAII	no	no	0	0	0	0	3.0	15	no	NO DEFICIT	no		no	150	70	Pons	links
1	59	0	0	ASAI	no	no	1	1	3	3	NA	18	no	NO DEFICIT	no		no	90	25	Pons	rechts
0	62	0	0	ASAII	no	no	0	0	0	0	4.0	17	no	NO DEFICIT	no		no	120	85	Frontallappen	rechts
0	71	3	0	ASAIII	no	no	0	0	0	0	NA		no	NO DEFICIT	no		no	50	30	Temporallappen	links
1	77	4	0	ASAIII	no	no	2	2	4	4	4.0	13	no	NO DEFICIT	no		no	200	75	Cerebellum	links
0	59	1	0	ASAIII	no	no	0	0	0	0	4.0	18	yes	NO DEFICIT	no		no	110	20	Parietallappen	links
1	54	0	0	ASAII	no	no	2	2	4	4	4.0	13	yes	NO DEFICIT	no		no	110	25	Stammganglien	rechts
0	51	0	0	ASAII	no	no	0	0	0	0	4.0	16	yes	NO DEFICIT	no		no	60	25	Frontallappen	links
1	73	1	0	ASAIV	no	no	0	0	0	0	3.0	15	yes	NO DEFICIT	yes	1	no	70	25	Diencephalon	links
0	73	0	0	ASAII	no	no	0	0	0	0	2.0	29	no	NO DEFICIT	no		no	115	35	Cerebellum	links
0	64	0	0	ASAIII	no	no	0	0	0	0	4.0	14	no	NO DEFICIT	no		no	114	29	Diencephalon	links
1	84	0	0	ASAIII	no	no	0	0	0	0	4.0	12	no	NO DEFICIT	no		no	110	20	Okzipitallappen	links
0	66	0	0	ASAII	no	no	4	4	7	7	4.0	22	yes	NO DEFICIT	no		no	100	30	Okzipitallappen	links
0	48	0	0	ASAIII	no	no	0	0	0	0	NA	13	no	NO DEFICIT	no		no	55	15	Okzipitallappen	links
0	67	1	0	ASAIII	no	no	0	0	0	0	4.0	11	no	NO DEFICIT	no		no	105	23	Temporallappen	links
1	57	0	0	ASAII	no	no	0	0	0	0	NA	13	no	NO DEFICIT	no		no	125	26	Okzipitallappen	rechts
0	72	0	0	ASAII	no	no	1	1	3	3	3.0	15	no	NO DEFICIT	no		no	125	40	Diencephalon	rechts
1	67	0	0	ASAII	no	no	0	0	0	0	4.0	16	no	NO DEFICIT	no		no	110	35	Parietallappen	rechts
1	77	1	0	ASAIII	no	no	2	2	4	4	4.0	13	no	NO DEFICIT	no		no	100	25	Frontallappen	links
1	86	1	0	ASAIII	no	no	0	0	0	0	4.0	12	no	NO DEFICIT	no		no	115	10	Okzipitallappen	links
1	24	0	0	ASAIII	no	no	0	0	0	0	3.0	20	no	NO DEFICIT	no		no	55	35	Temporallappen	links
1	33	0	0	ASAI	no	no	0	0	0	0	NA	14	no	NO DEFICIT	no		no	105	40	Frontallappen	rechts
1	46	1	0	ASAII	no	no	0	0	1	1	3.0	14	no	NO DEFICIT	no		no	120	35	Diencephalon	links
0	63	0	0	ASAIII	no	no	2	2	5	5	4.0	22	yes	NO DEFICIT	no		no	170	100	Temporallappen	links
1	5	0	0	ASAIII	no	no	0	0	0	0	NA	9	no	NO DEFICIT	no		no	147	27	Diencephalon	links
0	49	1	0	ASAII	no	no	0	0	0	0	NA	11	no	NO DEFICIT	no		no	165	46	Cerebellum	rechts
0	28	0	0	ASAIII	no	no	0	0	0	0	NA	25	yes	NO DEFICIT	no		no	125	29	Okzipitallappen	rechts
0	68	1	0	ASAII	no	no	0	0	0	0	4.0	18	no	NO DEFICIT	no		no	95	20	Frontallappen	rechts
1	24	0	0	ASAII	no	no	0	0	0	0	1.0	12	no	NO DEFICIT	no		no	125	40	Frontallappen	rechts
1	40	0	0	ASAII	no	yes	0	0	0	0	2.0	26	no	NO DEFICIT	no		no	105	35	Frontallappen	links
1	46	1	0	ASAIV	no	no	5	5	35	35	NA	10	no	NO DEFICIT	no		no	110	30	Frontallappen	links
0	53	0	0	ASAII	no	no	0	0	0	0	NA	18	no	NO DEFICIT	no		no	90	20	Frontallappen	links
0	1	1	0	ASAIII	no	no	2	2	4	4	1.0	18	no	NO DEFICIT	no		no	170	25	Cerebellum	rechts
1	54	0	0	ASAII	no	no	0	0	0	0	4.0	19	no	NO DEFICIT	no		no	78	25	Stammganglien	rechts
0	51	0	0	ASAIII	no	no	0	0	0	0	NA	11	yes	NO DEFICIT	no		no	140	25	Mesencephalon	rechts
0	60	0	0	ASAII	no	no	4	4	8	8	NA	15	yes	NO DEFICIT	no		no	130	65	Frontallappen	rechts
1	46	2	0	ASAII	no	no	0	0	0	0	4.0	13	yes	NO DEFICIT	no		no	125	30	Frontallappen	beidseits
1	58	0	0	ASAII	no	no	0	0	0	0	NA	13	no	NO DEFICIT	no		yes	185	38	Temporallappen	links
0	73	0	0	ASAIII	no	no	1	1	1	1	NA	10	no	NO DEFICIT	no		no	110	35	Temporallappen	links
0	71	2	0	ASAIII	no	no	0	0	0	0	4.0	12	no	NO DEFICIT	no		no	140	35	Frontallappen	rechts
0	53	1	0	ASAII	no	no	0	0	0	0	4.0	22	no	NO DEFICIT	no		no	135	40	Temporallappen	rechts
1	52	0	0	ASAII	no	no	1	1	3	3	NA	12	no	NO DEFICIT	no		no	100	15	Frontallappen	links
1	57	0	0	ASAII	no	no	1	1	2	2	4.0	15	no	NO DEFICIT	no		no	101	33	Parietallappen	links
0	58	2	0	ASAII	no	no	1	1	2	2	4.0	10	yes	NO DEFICIT	no		no	158	42	Temporallappen	links
0	39	0	0	ASAIII	no	no	4	4	8	8	2.0	28	no	NO DEFICIT	no		no	160	60	Temporallappen	links
0	61	0	0	ASAII	no	no	0	0	0	0	NA	23	no	NO DEFICIT	no		no	115	45	Okzipitallappen	rechts
0	45	1	0	ASAII	no	no	0	0	0	0	2.0	18	no	NO DEFICIT	no		yes	145	30	Stammganglien	rechts
0	48	0	0	ASAII	no	no	0	0	0	0	NA	12	no	NO DEFICIT	no		yes	160	35	Temporallappen	rechts
0	60	1	0	ASAIII	no	no	4	4	6	6	4.0	18	yes	NO DEFICIT	no		no	140	45	Frontallappen	rechts
0	80	2	0	ASAIII	no	no	1	1	2	2	4.0	15	no	NO DEFICIT	no		no	145	30	Frontallappen	rechts
0	44	0	0	ASAIII	no	no	0	0	0	0	NA	30	no	NO DEFICIT	no		no	125	45	Frontallappen	links
1	78	1	0	ASAIII	no	no	1	1	2	2	4.0	17	yes	NO DEFICIT	no		no	80	35	Frontallappen	links
1	71	1	0	ASAII	no	no	2	2	5	5	4.0	15	no	NO DEFICIT	no		no	175	15	Frontallappen	rechts
0	50	0	0	ASAII	no	no	0	0	0	0	NA	26	no	NO DEFICIT	no		yes	170	45	Temporallappen	links
1	80	1	0	ASAIII	no	no	4	4	15	15	4.0	12	no	NO DEFICIT	no		no	150	20	Frontallappen	links
1	57	0	0	ASAIII	no	no	0	0	0	0	2.0	31	no	NO DEFICIT	no		no	120	30	Okzipitallappen	rechts
0	74	0	0	ASAII	no	no	1	1	2	2	4.0	15	no	NO DEFICIT	no		no	75	35	Frontallappen	rechts
0	40	1	0	ASAIII	no	no	0	0	0	0	4.0	13	no	NO DEFICIT	no		no	115	27	Frontallappen	rechts
1	32	4	0	ASAII	no	no	0	0	0	0	2.0	18	no	NO DEFICIT	no		no	115	40	Temporallappen	links
0	82	0	0	ASAIII	no	no	2	2	3	3	NA	13	no	NO DEFICIT	no		no	160	40	Okzipitallappen	links
1	40	1	0	ASAIII	no	no	0	0	0	0	NA	16	yes	NO DEFICIT	no		no	60	20	Okzipitallappen	rechts
1	57	0	0	ASAII	no	no	1	1	2	2	NA	23	no	NO DEFICIT	no		no	90	25	Cerebellum	rechts
0	52	4	0	ASAII	no	yes	0	0	0	0	3.0	20	yes	NO DEFICIT	no		no	130	33	Frontallappen	rechts
1	84	0	0	ASAII	no	no	0	0	0	0	4.0	11	no	NO DEFICIT	no		no	125	25	Okzipitallappen	rechts
0	58	0	0	ASAII	no	no	3	3	6	6	2.0	24	yes	NO DEFICIT	no		yes	195	90	Parietallappen	links
1	77	1	0	ASAIII	no	no	0	0	0	0	NA	15	no	NO DEFICIT	no		no	149	26	Diencephalon	links
1	60	2	0	ASAII	no	no	3	3	5	5	NA	21	yes	NO DEFICIT	no		no	130	32	Temporallappen	links
1	53	0	0	ASAII	no	no	0	0	0	0	2.0	12	no	NO DEFICIT	no		no	108	29	Frontallappen	rechts
0	42	0	0	ASAII	no	yes	2	2	3	3	3.0	21	no	NO DEFICIT	no		no	185	39	Frontallappen	links
1	51	0	0	ASAIII	no	no	0	0	0	0	3.0	20	yes	NO DEFICIT	no		yes	120	25	Okzipitallappen	links
1	52	0	0	ASAII	no	no	1	1	2	2	3.0	20	yes	NO DEFICIT	no		no	215	35	Pons	rechts
0	61	1	0	ASAII	no	no	1	1	2	2	2.0	20	no	NO DEFICIT	no		no	105	25	Frontallappen	rechts
0	67	0	0	ASAIII	no	no	1	1	2	2	2.0	24	no	NO DEFICIT	no		yes	190	40	Frontallappen	links
0	67	1	0	ASAIII	no	no	0	0	0	0	NA	20	no	NO DEFICIT	no		no	100	30	Okzipitallappen	rechts
1	63	2	0	ASAIII	no	no	2	2	3	3	NA	13	no	NO DEFICIT	no		no	110	30	Insel	rechts
1	76	1	0	ASAIII	no	no	2	2	1	1	4.0	14	no	NO DEFICIT	no		no	140	40	Stammganglien	links
0	63	0	0	ASAIII	no	no	2	2	4	4	4.0	14	yes	NO DEFICIT	no		no	60	20	Temporallappen	links
0	75	1	0	ASAII	no	no	2	2	6	6	NA	16	no	NO DEFICIT	no		no	140	25	Diencephalon	rechts
0	54	0	0	ASAIII	no	no	0	0	0	0	4.0	14	no	NO DEFICIT	no		no	120	25	Stammganglien	rechts
0	26	2	1	ASAII	yes	no	0	0	0	0	2.0	20	no	NO DEFICIT	no		yes	110	35	Temporallappen	links
0	74	3	1	ASAII	yes	no	2	2	7	7	3.0	20	no	NO DEFICIT	no		no	125	35	Frontallappen	rechts
1	54	3	1	ASAII	yes	no	0	0	0	0	4.0	18	no	NO DEFICIT	no		no	105	40	Frontallappen	links
1	18	0	1	ASAII	yes	no	0	0	0	0	NA	22	no	NO DEFICIT	no		no	100	30	Temporallappen	rechts
0	58	2	1	ASAII	yes	no	1	1	2	7	4.0	13	yes	MINOR DEFICIT	no		yes	100	50	Okzipitallappen	links
0	54	0	2	ASAII	yes	no	0	0	0	0	3.0	8	yes	NO DEFICIT	no		no	140	40	Frontallappen	rechts
1	36	0	1	ASAII	yes	no	0	0	0	0	NA	17	no	NO DEFICIT	no		no	155	110	Parietallappen	rechts
0	56	0	1	ASAII	no	no	1	1	2	2	NA	3	no	NO DEFICIT	no		yes	75	30	Frontallappen	links
0	65	3	1	ASAII	yes	no	4	4	6	6	4.0	23	no	NO DEFICIT	no		no	100	35	Frontallappen	beidseits
0	75	0	1	ASAIII	yes	no	2	2	7	7	4.0	13	no	NO DEFICIT	no		no	110	30	Frontallappen	beidseits
1	73	3	2	ASAIII	yes	no	0	0	0	0	NA	14	no	NO DEFICIT	no		no	160	25	Temporallappen	rechts
1	33	0	1	ASAII	yes	no	3	3	10	10	NA	17	no	NO DEFICIT	no		no	105	45	Pons	beidseits
1	75	0	1	ASAII	yes	no	2	2	7	7	4.0	16	no	NO DEFICIT	no		no	80	35	Okzipitallappen	links
1	70	0	1	ASAIII	yes	no	2	2	9	9	2.0	13	no	NO DEFICIT	no		no	70	35	Cerebellum	rechts
0	36	0	1	ASAI	yes	no	0	0	0	0	2.0	16	no	NO DEFICIT	no		no	90	24	Insel	rechts
0	78	0	1	ASAII	yes	no	3	3	12	12	4.0	18	yes	NO DEFICIT	yes	10	no	155	35	Parietallappen	links
0	55	0	2	ASAII	yes	no	0	0	0	0	4.0	14	no	NO DEFICIT	no		yes	170	35	Frontallappen	rechts
0	15	0	1	ASAIII	no	no	0	0	0	0	NA	23	yes	NO DEFICIT	no		yes	135	55	Frontallappen	rechts
1	66	3	2	ASAII	yes	no	3	3	10	10	4.0	19	no	NO DEFICIT	no		no	145	30	Parietallappen	links
0	68	3	1	ASAII	yes	no	0	0	0	0	4.0	10	no	NO DEFICIT	no		no	70	25	Temporallappen	links
0	68	0	1	ASAIII	no	no	0	0	0	0	4.0	15	no	NO DEFICIT	no		no	100	25	Frontallappen	beidseits
0	80	0	1	ASAIII	yes	no	1	1	2	2	4.0	10	yes	NO DEFICIT	no		yes	100	40	Frontallappen	links
0	76	0	1	ASAIII	yes	no	3	3	7	7	4.0	13	yes	NO DEFICIT	no		no	125	40	Stammganglien	links
0	50	3	2	ASAII	yes	no	3	3	12	12	4.0	8	no	NO DEFICIT	no		no	145	35	Stammganglien	links
1	2	0	1	ASAII	yes	no	3	3	7	7	1.0	12	no	NO DEFICIT	no		yes	95	35	Frontallappen	rechts
0	58	0	1	ASAIII	no	no	3	3	12	12	NA	15	no	NO DEFICIT	no		no	105	50	Diencephalon	rechts
1	27	3	1	ASAI	yes	no	0	0	0	0	1.0	16	no	NO DEFICIT	no		no	80	40	Frontallappen	rechts
0	43	0	1	ASAII	yes	no	1	1	2	2	4.0	20	no	NO DEFICIT	no		yes	140	45	Stammganglien	beidseits
1	70	3	1	ASAIII	yes	no	3	3	10	13	NA	30	no	MINOR DEFICIT	no		no	130	35	Stammganglien	beidseits
0	67	0	1	ASAIII	yes	no	2	2	6	6	NA	9	yes	NO DEFICIT	no		yes	115	55	Frontallappen	links
0	49	3	1	ASAII	yes	no	0	0	0	0	NA	17	no	NO DEFICIT	no		no	140	90	Frontallappen	links
0	51	0	1	ASAII	yes	no	0	0	0	0	4.0	10	no	NO DEFICIT	no		no	100	55	Temporallappen	links
0	33	3	1	ASAII	yes	no	0	0	0	0	3.0	12	no	NO DEFICIT	no		no	75	40	Frontallappen	rechts
0	53	3	2	ASAII	yes	no	0	0	0	0	2.0	26	no	NO DEFICIT	no		no	185	60	Okzipitallappen	rechts
0	33	0	1	ASAIII	yes	no	2	2	5	5	2.0	16	no	NO DEFICIT	no		no	110	45	Insel	rechts
1	28	0	1	ASAII	yes	no	0	0	0	0	NA	20	no	NO DEFICIT	no		no	115	50	Frontallappen	links
1	36	2	1	ASAII	yes	no	0	0	0	0	3.0	16	no	NO DEFICIT	no		yes	135	40	Frontallappen	rechts
0	56	3	1	ASAII	yes	no	0	0	0	0	2.0	16	no	NO DEFICIT	no		no	125	50	Temporallappen	links
0	50	0	1	ASAII	yes	no	0	0	0	0	2.0	17	no	NO DEFICIT	no		yes	135	85	Frontallappen	rechts
1	74	2	1	ASAIII	yes	no	2	2	4	4	4.0	14	no	NO DEFICIT	no		yes	85	40	Frontallappen	links
0	51	3	2	ASAIII	yes	no	2	2	7	7	NA	16	no	NO DEFICIT	no		no	155	35	Frontallappen	rechts
0	19	3	1	ASAIII	yes	no	1	1	2	2	NA	15	no	NO DEFICIT	no		no	80	30	Parietallappen	links
1	52	3	1	ASAI	yes	no	0	0	0	0	4.0	17	no	NO DEFICIT	no		no	120	35	Parietallappen	links
1	10	0	3	ASAII	yes	no	1	1	3	3	2.0	3	no	NO DEFICIT	no		yes	240	75	Mesencephalon	beidseits
0	68	0	1	ASAII	yes	no	1	1	2	2	NA	18	no	NO DEFICIT	no		no	90	47	Temporallappen	rechts
0	48	3	2	ASAIII	yes	no	3	3	7	7	NA	11	no	NO DEFICIT	no		no	135	40	Frontallappen	rechts
1	64	0	1	ASAIII	yes	no	1	1	2	2	NA	16	no	NO DEFICIT	no		no	80	35	Frontallappen	rechts
1	83	0	1	ASAII	yes	no	3	3	8	8	4.0	11	no	NO DEFICIT	no		yes	110	45	Frontallappen	links
1	78	3	2	ASAIII	yes	no	1	1	2	2	4.0	18	no	NO DEFICIT	no		no	160	40	Temporallappen	rechts
0	62	0	1	ASAIII	yes	no	1	1	2	2	NA	31	no	NO DEFICIT	no		yes	115	55	Parietallappen	beidseits
1	57	0	1	ASAII	yes	no	0	0	0	0	4.0	13	no	NO DEFICIT	no		no	90	25	Temporallappen	links
0	52	0	1	ASAII	yes	no	2	2	4	4	3.0	15	no	NO DEFICIT	no		no	80	35	Frontallappen	rechts
1	5	0	3	ASAI	no	no	2	2	5	5	4.0	14	no	NO DEFICIT	no		yes	170	45	Diencephalon	beidseits
1	55	0	1	ASAII	yes	no	1	1	2	2	4.0	9	no	NO DEFICIT	no		no	120	50	Temporallappen	links
0	57	0	1	ASAII	no	no	0	0	0	0	4.0	17	no	NO DEFICIT	no		no	125	30	Frontallappen	beidseits
1	77	0	1	ASAIII	yes	no	1	1	3	3	4.0	20	yes	NO DEFICIT	no		yes	150	60	Stammganglien	rechts
0	52	0	1	ASAII	yes	no	0	0	0	0	2.0	30	no	NO DEFICIT	no		yes	175	125	Diencephalon	rechts
0	48	0	1	ASAII	yes	no	0	0	0	0	4.0	32	no	NO DEFICIT	no		no	130	110	Okzipitallappen	rechts
1	71	0	1	ASAIII	no	no	1	1	2	2	NA	14	yes	NO DEFICIT	no		no	65	20	Temporallappen	links
1	48	0	1	ASAII	yes	no	0	0	0	0	NA	16	no	NO DEFICIT	no		no	95	30	Stammganglien	links
1	72	2	1	ASAIII	yes	no	4	4	15	15	3.0	13	no	NO DEFICIT	no		yes	105	35	Frontallappen	beidseits
0	83	0	1	ASAIII	yes	no	0	0	0	0	4.0	21	no	NO DEFICIT	no		no	95	25	Temporallappen	links
1	48	0	1	ASAI	yes	no	2	2	6	6	2.0	13	no	NO DEFICIT	no		yes	80	60	Cerebellum	links
1	51	0	1	ASAIII	yes	no	2	2	5	5	NA	15	no	NO DEFICIT	no		no	100	50	Parietallappen	beidseits
0	55	3	2	ASAIII	yes	no	4	4	10	10	NA	10	yes	NO DEFICIT	no		no	160	30	Stammganglien	links
1	51	3	2	ASAII	yes	no	2	2	4	4	NA	13	no	NO DEFICIT	no		no	155	30	Diencephalon	rechts
1	64	0	1	ASAII	yes	no	2	2	4	4	2.0	24	no	NO DEFICIT	no		yes	150	90	Parietallappen	links
1	52	0	1	ASAIII	yes	no	2	2	5	8	3.0	14	no	MINOR DEFICIT	no		no	155	75	MedullaOblongata	links
1	48	0	1	ASAIII	yes	no	0	0	0	0	2.0	11	no	NO DEFICIT	no		no	150	35	Temporallappen	links
1	32	0	1	ASAII	no	no	0	0	0	0	NA	15	no	NO DEFICIT	no		no	90	30	Okzipitallappen	rechts
1	54	2	1	ASAIII	yes	no	1	3	0	7	NA	26	yes	MAJOR DEFICIT	no		yes	120	70	Frontallappen	rechts
1	70	3	1	ASAIII	yes	no	0	0	0	0	4.0	18	yes	NO DEFICIT	no		no	120	35	Frontallappen	links
0	51	0	1	ASAIII	yes	no	0	0	0	0	NA	14	yes	NO DEFICIT	yes	8	no	150	75	Okzipitallappen	links
0	61	3	1	ASAIII	no	no	2	2	7	7	4.0	15	no	NO DEFICIT	no		no	110	25	Frontallappen	rechts
0	68	0	2	ASAIII	yes	no	0	0	0	0	NA	15	no	NO DEFICIT	no		no	170	45	Temporallappen	rechts
0	8	0	3	ASAI	no	no	0	0	0	0	NA	20	no	NO DEFICIT	no		yes	215	55	Stammganglien	rechts
1	39	0	3	ASAII	no	no	0	0	0	0	4.0	15	no	NO DEFICIT	no		no	205	35	Frontallappen	rechts
1	69	0	1	ASAIII	yes	no	3	3	9	9	NA	13	no	NO DEFICIT	no		no	130	30	Stammganglien	rechts
1	69	0	1	ASAII	yes	no	0	0	0	0	4.0	12	no	NO DEFICIT	no		no	100	40	Diencephalon	rechts
0	8	0	3	ASAI	no	no	0	0	0	0	1.0	14	no	NO DEFICIT	no		yes	165	25	Diencephalon	rechts
0	75	0	1	ASAIII	yes	no	1	1	2	2	4.0	11	no	NO DEFICIT	no		no	110	45	Temporallappen	links
0	52	0	1	ASAII	yes	no	0	0	0	0	2.0	16	no	NO DEFICIT	no		no	135	45	Temporallappen	links
0	49	0	1	ASAIII	yes	no	3	3	7	7	2.0	10	no	NO DEFICIT	no		no	135	45	Frontallappen	links
0	30	3	2	ASAIII	yes	no	3	3	7	7	NA	20	yes	NO DEFICIT	no		no	200	50	Frontallappen	rechts
0	52	3	1	ASAI	yes	no	0	0	0	0	2.0	14	no	NO DEFICIT	no		no	140	30	Frontallappen	links
1	68	0	1	ASAII	yes	no	2	2	5	5	4.0	15	no	NO DEFICIT	no		no	130	35	Insel	links
1	66	0	1	ASAIII	yes	no	0	0	0	0	NA	15	no	NO DEFICIT	no		no	75	25	Okzipitallappen	links
1	65	3	1	ASAIII	yes	no	0	0	0	0	4.0	11	no	NO DEFICIT	no		no	140	35	Temporallappen	links
0	18	0	2	ASAIII	yes	no	3	3	5	5	NA	14	no	NO DEFICIT	no		no	215	50	Okzipitallappen	links
1	73	3	2	ASAIII	yes	no	1	1	3	3	4.0	15	no	NO DEFICIT	no		no	155	35	Temporallappen	links
0	35	3	2	ASAI	yes	no	0	0	0	0	2.0	13	no	NO DEFICIT	no		no	145	15	Frontallappen	rechts
0	51	3	1	ASAI	yes	no	0	0	0	0	2.0	12	no	NO DEFICIT	no		no	75	25	Temporallappen	links
0	77	3	2	ASAII	yes	no	3	3	9	9	4.0	13	no	NO DEFICIT	no		no	130	5	Stammganglien	links
1	77	3	1	ASAIII	yes	no	0	0	0	0	2.0	18	yes	NO DEFICIT	no		no	170	70	Frontallappen	links
0	71	3	2	ASAIII	yes	no	0	0	0	0	4.0	13	no	NO DEFICIT	no		no	115	35	Temporallappen	links
1	78	3	2	ASAIII	yes	no	2	2	4	4	4.0	17	no	NO DEFICIT	no		no	170	30	Parietallappen	links
0	60	3	2	ASAII	yes	no	2	2	7	7	4.0	17	no	NO DEFICIT	no		no	185	35	Temporallappen	links
0	59	3	1	ASAII	yes	no	0	0	0	0	NA	16	no	NO DEFICIT	no		no	95	25	Temporallappen	links
0	43	0	1	ASAII	yes	no	0	0	0	0	3.0	18	no	NO DEFICIT	no		no	120	30	Frontallappen	links
0	14	0	1	ASAIII	no	no	0	0	0	0	NA	15	no	NO DEFICIT	no		yes	105	70	Frontallappen	rechts
